# Supplementary material for: Lipid Nanoparticles as a Shuttle for Anti-Adipogenic miRNAs to Human Adipocytes
Source: Pharmaceutics. 2023 Jul 19;15(7):1983. doi: 10.3390/pharmaceutics15071983 (PMC10384627; doi:10.3390/pharmaceutics15071983)
Supplement: Supplementary file 1 [file pharmaceutics-15-01983-s001.zip]

Archive with 1 entries (1 files):
- pharmaceutics-2480025-supplementary.pdf
